# Supplementary material for: The multifaceted role of the viral 2A protease in enterovirus replication and antagonism of host antiviral responses
Source: PLoS Pathog. 2025 Aug 28;21(8):e1013443. doi: 10.1371/journal.ppat.1013443 (PMC12410887; doi:10.1371/journal.ppat.1013443)
Supplement: S1 Data — Band intensities were quantified using ImageJ as detailed in the Methods section. Band intensities were corrected for Actin (see actin normalization sheet). If indicated, the values were normalized to mock conditions. (XLSX) [file ppat.1013443.s001.xlsx]

## Sheet: Densitometric analysis
							2 hpi				4 hpi				6 hpi				8 hpi				10 hpi
							mock	CVB3	3CDcs 2Awt	3CDcs 2Amut	mock	CVB3	3CDcs 2Awt	3CDcs 2Amut	mock	CVB3	3CDcs 2Awt	3CDcs 2Amut	mock	CVB3	3CDcs 2Awt	3CDcs 2Amut	mock	CVB3	3CDcs 2Awt	3CDcs 2Amut
			Fig. 3a	Nup98	full length	raw data	11951.6	5286.35	6015.18	9636.18	11021.6	540.163	792.749	9414.6	10289.5	140.071	391.263	9558.43	9017.01	206.607	190.607	8610.43	14137.4	54.95	54.536	15338.6
						normalized to actin	1.28016	0.6812	0.494851	0.981239	1.38308	0.0653847	0.0983344	1.01965	0.846622	0.0107601	0.0283344	0.653134	0.688089	0.0170827	0.0163195	0.666936	0.486635	0.00180306	0.00200069	0.584024
						normalized to mock	1	0.532121	0.386554	0.766497	1	0.0472748	0.0710982	0.737231	1	0.0127095	0.0334676	0.771458	1	0.0248262	0.0237171	0.969258	1	0.00370515	0.00411127	1.20013
			Fig. 3a	Nup62	full length	raw data	9375.72	9798.48	9190.48	9628.18	11950.6	9669.48	11399.3	12414.5	12131.8	4928.06	6172.77	10926.9	10353.2	2927.94	3305.36	10467.2	19761.1	3656.43	5089.1	25071.5
						normalized to actin	1.00425	1.26263	0.756073	0.980424	1.49966	1.17045	1.414	1.34455	0.998206	0.378569	0.447018	0.746642	0.790052	0.242088	0.283	0.810754	0.680212	0.119977	0.186697	0.95461
						normalized to mock	1	1.25729	0.752871	0.976272	1	0.780481	0.94288	0.896572	1	0.37925	0.447822	0.747984	1	0.30642	0.358203	1.0262	1	0.176382	0.274469	1.4034
			Fig. 4a	eIF4GI	full length	raw data	9654.43	6570.65	8558.6	11135.6	9183.18	392.385	1842.53	9617.18	7073.6	1669.99	2261.7	8422.13	8265.31	390.678	622.627	5807.72	29827.2	228.95	229.364	16673.2
						normalized to actin	1.03411	0.846694	0.70409	1.13392	1.15238	0.0474967	0.228551	1.04159	0.582014	0.128287	0.163787	0.57549	0.630726	0.032302	0.0533084	0.449847	1.02671	0.00751247	0.00841436	0.63484
						normalized to mock	1	0.818769	0.680868	1.09652	1	0.0412162	0.19833	0.90386	1	0.220419	0.281414	0.98879	1	0.051214	0.0845191	0.713221	1	0.00731705	0.00819548	0.618327
			Fig. 4a	DAP5	full length	raw data	12122.3	10696.8	11041.8	8161.48	11395.9	6611.65	10401.8	10913.6	14089.3	3637.48	4322.06	9565.18	11478.9	2068.11	2199.7	9154.31	37760.4	2606.36	3396.79	28231.6
						normalized to actin	1.29845	1.37839	0.908373	0.831072	1.43005	0.800315	1.29026	1.182	1.15927	0.279428	0.312994	0.653595	0.875955	0.170995	0.188335	0.709063	1.29978	0.0855215	0.124613	1.07493
						normalized to mock	1	1.06157	0.699585	0.640051	1	0.559642	0.902249	0.826544	1	0.241039	0.269993	0.563801	1	0.19521	0.215005	0.809474	1	0.0690236	0.0899565	0.747651
			Fig. 4a	PABP	full length	raw data	10056.4	8335.94	9307.65	8912.94	11796.5	7126.23	8840.94	9864.31	11525.9	1053.99	2919.94	8827.18	12356.2	1555.7	1914.65	8797.38	16385.4	474.163	786.062	16783.1
						normalized to actin	1.07716	1.07417	0.765712	0.907592	1.48032	0.862604	1.09665	1.06835	0.948348	0.0809666	0.211456	0.603167	0.942905	0.128628	0.163929	0.681416	0.564016	0.0155586	0.0288372	0.639024
						normalized to mock	1	0.997227	0.710863	0.842581	1	0.582716	0.740822	0.721706	1	0.0853765	0.222972	0.636019	1	0.136417	0.173856	0.722678	1	0.0275853	0.0511282	1.13299
			Fig. 4a	PKR	full length	raw data	15352.1	12297.2	12059.8	12378.9	11626.9	11263.8	12436.6	12561.6	14955.7	12313.5	12517.1	13977.6	13865	10179.8	11725.4	11775.5	28451.1	23529.2	23729.5	27879.2
						normalized to actin	1.6444	1.58462	0.992121	1.26052	1.45904	1.36344	1.54266	1.36048	1.23055	0.94591	0.906457	0.955098	1.05804	0.841683	1.00391	0.912091	0.979339	0.772057	0.87053	1.06151
						normalized to mock	1	0.963644	0.603333	0.766556	1	0.934479	1.05732	0.932455	1	0.768686	0.736626	0.776153	1	0.795514	0.94884	0.86206	1	0.788346	0.888896	1.08391
			Fig. 4a	p-PKR	full length	raw data	14138.6	11765.9	10894.9	11738.9	10475.9	8977.48	10907.6	11503.2	1588.28	3783.36	2658.23	5462.18	2840.99	9506.77	9717.48	14007.3	4306.6	27186.2	31629.6	42873.8
						normalized to actin	1.51442	1.51615	0.89629	1.19535	1.3146	1.08669	1.353	1.24585	0.130684	0.290634	0.192503	0.373235	0.216796	0.786038	0.831996	1.08496	0.148241	0.892053	1.16035	1.63244
						normalized to mock	1	1.00115	0.591839	0.789318	1	0.826633	1.02921	0.947706	1	2.22395	1.47305	2.85601	1	3.6257	3.83768	5.00452	1	6.0176	7.82747	11.0121
			Fig. 4a	p-eIF2a	full length	raw data	10505.4	7896.77	9365.18	9155.18	11662.3	8578.35	8383.31	11667.3	2682.06	7543.48	6592.18	8058.18	3432.65	12618.9	12935.2	12943.5	5609.38	21098.7	26161.4	24060.1
						normalized to actin	1.12526	1.01758	0.770445	0.932259	1.46348	1.03838	1.03988	1.26363	0.22068	0.579483	0.477391	0.550621	0.261946	1.04335	1.10749	1.00256	0.193085	0.692306	0.959746	0.9161
						normalized to mock	1	0.904306	0.684683	0.828485	1	0.709527	0.710556	0.863441	1	2.6259	2.16328	2.49512	1	3.98309	4.22794	3.82736	1	3.5855	4.97059	4.74455
			Fig. 5b	MDA5	full length	raw data	7595.31	5753.94	6755.01	7399.48	9179.31	4816.65	8817.01	9008.6	7910.18	4684.06	5607.06	8569.55	8592.48	2203.11	2740.65	6932.06	25068.2	5350.98	6382.1	17750.7
						normalized to actin	0.813549	0.741453	0.555714	0.753478	1.15189	0.583037	1.09368	0.975676	0.650849	0.359825	0.406051	0.585563	0.655693	0.182158	0.23465	0.536935	0.862894	0.17558	0.234131	0.675864
						normalized to mock	1	0.911381	0.683074	0.926162	1	0.506156	0.949465	0.84702	1	0.552856	0.623879	0.899691	1	0.277809	0.357866	0.818882	1	0.203478	0.271333	0.783253
			Fig. 5b	RIG-I	full length	raw data	11687.9	10167.9	10644	10240.5	10676.1	8923.06	9258.65	10942.6	13611.2	7350.18	8917.06	10263.3	10833.9	3649.94	5008.77	10028.9	27708.7	4245.03	6048.28	18854.7
						normalized to actin	1.25191	1.31024	0.875651	1.04277	1.33972	1.0801	1.14846	1.18514	1.11993	0.564634	0.645754	0.701298	0.826735	0.301784	0.428843	0.776806	0.953782	0.139291	0.221885	0.717902
						normalized to mock	1	1.04659	0.699449	0.832943	1	0.806217	0.857243	0.884618	1	0.504171	0.576604	0.626201	1	0.365031	0.518719	0.939606	1	0.146041	0.232637	0.75269
			Fig. 5b	MAVS	full length	raw data	10178	10486.1	11322.3	11070.2	11260.5	9255.31	10724.3	11157.1	10948	5235.48	6551.48	10566	11788.5	2165.7	2806.36	10413.2	26810.2	2648.89	3570.98	21790.5
						normalized to actin	1.09019	1.35123	0.931452	1.12726	1.41305	1.12032	1.33027	1.20837	0.9008	0.402185	0.474443	0.721983	0.89958	0.179064	0.240276	0.806572	0.922857	0.0869173	0.131004	0.829685
						normalized to mock	1	1.23945	0.854395	1.03401	1	0.792836	0.941412	0.855144	1	0.446475	0.526691	0.80149	1	0.199053	0.267098	0.896609	1	0.0941829	0.141955	0.89904
			Fig. 5b	IRF3		raw data	4433.43	5635.6	5567.06	5314.18	7037.6	6956.31	8204.89	8109.18	9889.01	5626.06	8082.48	8416.31	9018.01	5912.35	5709.94	7526.48	21085	21585.9	23570.1	24217.8
						normalized to actin	0.474874	0.726204	0.457985	0.541136	0.883134	0.842035	1.01775	0.878265	0.813666	0.432189	0.585315	0.575092	0.688165	0.488845	0.488877	0.582977	0.725782	0.708293	0.864685	0.922105
						normalized to mock	1	1.52926	0.964436	1.13954	1	0.953462	1.15243	0.994487	1	0.531163	0.719355	0.706791	1	0.710359	0.710406	0.847146	1	0.975903	1.19138	1.2705
			Fig. 5b	p-IRF3		raw data	4820.01	6129.06	6175.6	5756.48	7617.13	7306.06	8768.5	8770.84	189.607	71.899	404.456	1238.65	954.648	1643.06	2234.94	10603.8	1115.94	3008.98	2642.93	23970.3
						normalized to actin	0.516282	0.789791	0.508048	0.586174	0.955859	0.884371	1.08766	0.949926	0.0156008	0.00552322	0.0292898	0.0846376	0.0728493	0.135851	0.191352	0.821339	0.0384127	0.0987329	0.0969576	0.912679
						normalized to mock	1	1.52977	0.984051	1.13538	1	0.925211	1.13789	0.993793	1	0.354033	1.87745	5.4252	1	1.86483	2.62669	11.2745	1	2.57032	2.5241	23.7598
			Fig. 3a	Actin		raw data	9336.01	7760.35	12155.5	9820.43	7968.89	8261.31	8061.77	9233.18	12153.6	13017.6	13808.8	14634.7	13104.4	12094.5	11679.7	12910.4	29051.4	30476	27258.6	26263.6
			Fig. 3a	2BC		raw data	726.213	864.213	976.456	983.749	991.042	2319.53	1449.99	880.456	998.87	11499.7	10595.6	3041.89	1859.53	19042.3	17213.4	5140.72	1368.04	16781	16643.4	5789.84
						normalized to actin	0.0777862	0.111363	0.0803301	0.100174	0.124364	0.28077	0.17986	0.0953578	0.0821868	0.883398	0.767309	0.207854	0.141901	1.57446	1.47378	0.398184	0.0470905	0.550629	0.610573	0.220451
			Fig. 3a	2C		raw data	526.678	587.799	394.849	466.385	494.971	3341.53	2333.99	1368.58	814.87	11887.8	12280.1	6335.6	938.506	19968.3	18603.4	9580.25	1147.21	19030.8	17786.1	9946.2
						normalized to actin	0.0564136	0.0757438	0.032483	0.0474913	0.0621129	0.404479	0.289513	0.148224	0.0670474	0.913208	0.889294	0.432916	0.0716175	1.65102	1.59279	0.742056	0.0394891	0.624452	0.652493	0.378706
				Actin				12518.5	13279.8	12662.6		12959.3	13931.6	14383.6		12007.5	12597.6	12313.9		10779.6	11526.9	14055.4	38036.4	45623.1	41636.4	38231.4
							6 hpi				8 hpi				10 hpi				12 hpi				16 hpi
							mock	CVB3	3CDcs 2Awt	3CDcs 2Amut	mock	CVB3	3CDcs 2Awt	3CDcs 2Amut	mock	CVB3	3CDcs 2Awt	3CDcs 2Amut	mock	CVB3	3CDcs 2Awt	3CDcs 2Amut	mock	CVB3	3CDcs 2Awt	3CDcs 2Amut
			Fig. 4b	G3BP1	full length	raw data	10907.3	14526.8	12129.8	12433.3	12527.2	8548.18	11702.6	13051.9	13381.4	9918.48	8822.72	13594.4	17779.2	9100.55	9621.5	15094.9	25272.5	9750.38	14372.4	17521.3
						normalized to actin	1.02483	1.25327	0.940923	1.25273	1.14211	0.709316	0.992046	1.16282	1.18256	0.860486	0.73194	1.12159	0.90399	0.533488	0.533672	0.775256	1.47193	0.626165	0.849191	0.863083
						normalized to mock	1	1.2229	0.918124	1.22237	1	0.621056	0.868606	1.01813	1	0.727648	0.618946	0.94844	1	0.590149	0.590352	0.857593	1	0.425403	0.576922	0.58636
			Fig. S2a	PABP	full length	raw data	10907.3	14526.8	12129.8	12433.3	12527.2	8548.18	11702.6	13051.9	13381.4	9918.48	8822.72	13594.4	18816	601.799	503.385	18846.7	18689.3	1967.7	2885.53	21775.1
						normalized to actin	1.02483	1.25327	0.940923	1.25273	1.14211	0.709316	0.992046	1.16282	1.18256	0.860486	0.73194	1.12159	0.956707	0.0352784	0.0279211	0.967948	1.08851	0.126365	0.17049	1.07262
						normalized to mock	1	1.2229	0.918124	1.22237	1	0.621056	0.868606	1.01813	1	0.727648	0.618946	0.94844	1	0.0368748	0.0291846	1.01175	1	0.11609	0.156627	0.9854
			Fig. S3a	PARP	full length	raw data	10890.2	11000.3	11721.9	14117.6	14602.7	11756.6	9966.06	10941.3	10565	6854.77	6094.53	9049.06	12724.8	5173.06	4148.41	11166.2	39976.9	17220.2	21774.3	34114.8
						normalized to actin	1.02322	0.949023	0.909278	1.42244	1.33134	0.975546	0.844837	0.974787	0.933668	0.594692	0.505607	0.746578	0.647	0.303253	0.230098	0.573483	2.32836	1.10587	1.28653	1.68046
						normalized to mock	1	0.927484	0.88864	1.39015	1	0.732754	0.634576	0.732184	1	0.636941	0.541527	0.799618	1	0.468706	0.355638	0.886373	1	0.474958	0.552546	0.721737
			Fig. S4	MAVS	full length	raw data	10798.2	9529.35	9035.89	11572.2	11444.9	7370.06	5595.06	10230.9	11139	4931.6	4572.65	12906.6	20787.9	5326.18	4143.89	20703	19251	9275.55	6711.48	11049.4
						normalized to actin	1.01458	0.822121	0.700923	1.16597	1.04344	0.611557	0.474301	0.911494	0.984394	0.427845	0.37935	1.06484	1.05697	0.312229	0.229848	1.06328	1.12123	0.595672	0.396545	0.544282
						normalized to mock	1	0.810307	0.69085	1.14921	1	0.586097	0.454556	0.873548	1	0.434628	0.385364	1.08172	1	0.2954	0.217459	1.00597	1	0.531268	0.353671	0.485435
			Fig. 4b	Actin		raw data	10643	11591.2	12891.4	9924.94	10968.4	12051.3	11796.4	11224.3	11315.6	11526.6	12053.9	12120.7	19667.4	17058.6	18028.9	19470.8	17169.6	15571.6	16924.9	20300.8
			Fig. 4b	2BC		raw data	2060.28	8461.23	11434.8	2958.58	2064.99	12071.2	11511.6	3884.82	1866.7	11932.8	11390.9	3952.48	1535.63	18503.5	18676	7292.38	2839.53	19045.4	16303.9	7983.86
						normalized to actin	0.193581	0.729972	0.887006	0.298095	0.188267	1.00165	0.975859	0.346108	0.164967	1.03524	0.945001	0.326093	0.0780796	1.0847	1.0359	0.374529	0.165381	1.22309	0.963308	0.393278
			Fig. 4b	2C		raw data	1522.28	9232.65	10507.9	3813.41	1474.21	10751.1	10878.8	5430.53	1155.92	9589.94	9449.94	6067.06	810.87	15190.3	15131.7	10421.3	2809.48	16923.9	16463.2	7978.91
						normalized to actin	0.143031	0.796523	0.815111	0.384225	0.134405	0.892108	0.922213	0.483819	0.102153	0.831984	0.783974	0.500553	0.041229	0.890481	0.839303	0.535224	0.163631	1.08685	0.97272	0.393034

## Sheet: Actin normalization
	Fig. 3 (NCTD) CA-531-10		Area measurements under the picks corresponding of each band
			2 hpi				4 hpi				6 hpi				8 hpi				10 hpi
	protein		mock	CVB3	3CDcs 2Awt	3CDcs 2Amut	mock	CVB3	3CDcs 2Awt	3CDcs 2Amut	mock	CVB3	3CDcs 2Awt	3CDcs 2Amut	mock	CVB3	3CDcs 2Awt	3CDcs 2Amut	mock	CVB3	3CDcs 2Awt	3CDcs 2Amut
	Nup98	full length	11951.6	5286.35	6015.18	9636.18	11021.6	540.163	792.749	9414.6	10289.5	140.071	391.263	9558.43	9017.01	206.607	190.607	8610.43	14137.4	54.95	54.536	15338.6
		clevage product 1 (55KDa)	336.335	6735.48	3314.77	275.678	373.678	6655.35	10127.6	564.698	473.991	2168.23	6521.18	455.113	648.284	654.577	763.163	791.577	4342.23	7691.18	8115.52	5892.4
		clevage product 2 (30 KDa)	5909.94	7188.53	6041.43	6416.53	7004.94	5964.23	6032.23	6518.77	341.556	3002.53	3045.06	344.092	484.092	7010.6	8573.18	586.456	924.577	13720.9	16052	1091.7
	Nup62	full length	9375.72	9798.48	9190.48	9628.18	11950.6	9669.48	11399.3	12414.5	12131.8	4928.06	6172.77	10926.9	10353.2	2927.94	3305.36	10467.2	19761.1	3656.43	5089.1	25071.5
		cleavage product (50 Kda)	10689.3	11589.6	10167.6	10465.9	10234	8875.01	9200.18	10319.7	7114.72	11147	10604.1	6202.89	5375.18	9371.89	11312.9	6064.18	8646.12	15492.7	21267	9380.64
	2C		526.678	587.799	394.849	466.385	494.971	3341.53	2333.99	1368.58	814.87	11887.8	12280.1	6335.6	938.506	19968.3	18603.4	9580.25	1147.21	19030.8	17786.1	9946.2
	2BC		726.213	864.213	976.456	983.749	991.042	2319.53	1449.99	880.456	998.87	11499.7	10595.6	3041.89	1859.53	19042.3	17213.4	5140.72	1368.04	16781	16643.4	5789.84
	Actin		9336.01	7760.35	12155.5	9820.43	7968.89	8261.31	8061.77	9233.18	12153.6	13017.6	13808.8	14634.7	13104.4	12094.5	11679.7	12910.4	29051.4	30476	27258.6	26263.6
	analysis	normalization to mock of each time point
			2 hpi				4 hpi				6 hpi				8 hpi				10 hpi
	protein		mock	CVB3	3CDcs 2Awt	3CDcs 2Amut	mock	CVB3	3CDcs 2Awt	3CDcs 2Amut	mock	CVB3	3CDcs 2Awt	3CDcs 2Amut	mock	CVB3	3CDcs 2Awt	3CDcs 2Amut	mock	CVB3	3CDcs 2Awt	3CDcs 2Amut
normalized to actin	Nup98	full length	1.28016	0.6812	0.494851	0.981239	1.38308	0.0653847	0.0983344	1.01965	0.846622	0.0107601	0.0283344	0.653134	0.688089	0.0170827	0.0163195	0.666936	0.486635	0.00180306	0.00200069	0.584024
		clevage product 1	0.0360256	0.867934	0.272696	0.0280719	0.0468921	0.805606	1.25625	0.0611596	0.0389999	0.166562	0.472249	0.0310982	0.0494706	0.0541217	0.0653409	0.061313	0.149467	0.252368	0.297723	0.224356
		clevage product 2	0.633026	0.926314	0.49701	0.653386	0.879036	0.721948	0.748252	0.706015	0.0281032	0.230651	0.220517	0.023512	0.0369411	0.579649	0.734023	0.045425	0.0318256	0.45022	0.588876	0.0415669
	Nup98	full length	1	0.532121	0.386554	0.766497	1	0.0472748	0.0710982	0.737231	1	0.0127095	0.0334676	0.771458	1	0.0248262	0.0237171	0.969258	1	0.00370515	0.00411127	1.20013
		clevage product 1	1	24.0922	7.56952	0.779222	1	17.18	26.7902	1.30426	1	4.27083	12.109	0.797391	1	1.09402	1.3208	1.23938	1	1.68845	1.99189	1.50104
		clevage product 2	1	1.46331	0.785133	1.03216	1	0.821295	0.851219	0.80317	1	8.20731	7.84668	0.836633	1	15.6912	19.8701	1.22966	1	14.1465	18.5032	1.30608
% change vs mock	Nup98	full length	0	-0.467879	-0.613446	-0.233503	0	-0.952725	-0.928902	-0.262769	0	-0.987291	-0.966532	-0.228542	0	-0.975174	-0.976283	-0.0307419	0	-0.996295	-0.995889	0.200126
		clevage product 1	0	23.0922	6.56952	-0.220778	0	16.18	25.7902	0.304263	0	3.27083	11.109	-0.202609	0	0.0940163	0.320802	0.239382	0	0.688453	0.991894	0.501037
		clevage product 2	0	0.463311	-0.214867	0.0321622	0	-0.178705	-0.148781	-0.19683	0	7.20731	6.84668	-0.163367	0	14.6912	18.8701	0.22966	0	13.1465	17.5032	0.306084
normalized to actin	Nup62	full length	1.00425	1.26263	0.756073	0.980424	1.49966	1.17045	1.414	1.34455	0.998206	0.378569	0.447018	0.746642	0.790052	0.242088	0.283	0.810754	0.680212	0.119977	0.186697	0.95461
		cleavage product (50 Kda)	1.14495	1.49344	0.836457	1.06573	1.28424	1.07429	1.14121	1.11768	0.585398	0.856303	0.767922	0.423848	0.410181	0.774886	0.968593	0.469712	0.297615	0.508358	0.780191	0.357172
normalized to mock	Nup62	full length	1	1.25729	0.752871	0.976272	1	0.780481	0.94288	0.896572	1	0.37925	0.447822	0.747984	1	0.30642	0.358203	1.0262	1	0.176382	0.274469	1.4034
		cleavage product (50 Kda)	1	1.30436	0.73056	0.930803	1	0.836516	0.888628	0.870303	1	1.46277	1.3118	0.724034	1	1.88913	2.36138	1.14513	1	1.7081	2.62148	1.20011
% change vs mock	Nup62	full length	0	0.257285	-0.247129	-0.0237279	0	-0.219519	-0.0571204	-0.103428	0	-0.62075	-0.552178	-0.252016	0	-0.69358	-0.641797	0.0262032	0	-0.823618	-0.725531	0.403402
		cleavage product (50 Kda)	0	0.304364	-0.26944	-0.0691969	0	-0.163484	-0.111372	-0.129697	0	0.462772	0.311796	-0.275966	0	0.889132	1.36138	0.145134	0	0.708105	1.62148	0.200114
normalized to actin	2C		0.0564136	0.0757438	0.032483	0.0474913	0.0621129	0.404479	0.289513	0.148224	0.0670474	0.913208	0.889294	0.432916	0.0716175	1.65102	1.59279	0.742056	0.0394891	0.624452	0.652493	0.378706
normalized to mock			1	1.34265	0.575801	0.841842	1	6.512	4.66108	2.38636	1	13.6203	13.2637	6.45686	1	23.0533	22.2403	10.3614	1	15.8133	16.5234	9.59014
% change vs mock			0	0.342652	-0.424199	-0.158158	0	5.512	3.66108	1.38636	0	12.6203	12.2637	5.45686	0	22.0533	21.2403	9.36138	0	14.8133	15.5234	8.59014
normalized to actin	2BC		0.0777862	0.111363	0.0803301	0.100174	0.124364	0.28077	0.17986	0.0953578	0.0821868	0.883398	0.767309	0.207854	0.141901	1.57446	1.47378	0.398184	0.0470905	0.550629	0.610573	0.220451
normalized to mock			1	1.43165	1.0327	1.28781	1	2.25765	1.44624	0.766764	1	10.7487	9.33616	2.52905	1	11.0955	10.386	2.80607	1	11.693	12.966	4.68143		1	4718.05
% change vs mock			0	0.431649	0.0327032	0.287809	0	1.25765	0.446241	-0.233236	0	9.74865	8.33616	1.52905	0	10.0955	9.38602	1.80607	0	10.693	11.966	3.68143		2	21790.9
																								3	36526.9
	Fig. 4a (Traslation and ISR) CA-531-10		Area measurements under the picks corresponding of each band																					4	4692.26
			2 hpi				4 hpi				6 hpi				8 hpi				10 hpi
	protein		mock	CVB3	3CDcs 2Awt	3CDcs 2Amut	mock	CVB3	3CDcs 2Awt	3CDcs 2Amut	mock	CVB3	3CDcs 2Awt	3CDcs 2Amut	mock	CVB3	3CDcs 2Awt	3CDcs 2Amut	mock	CVB3	3CDcs 2Awt	3CDcs 2Amut
	eIF4G	full length	9654.43	6570.65	8558.6	11135.6	9183.18	392.385	1842.53	9617.18	7073.6	1669.99	2261.7	8422.13	8265.31	390.678	622.627	5807.72	29827.2	228.95	229.364	16673.2		1	5804.64
		clevage products (100 KDa)	546.971	4588.6	2691.53	496.092	574.799	10753.3	11819.2	1024.04	874.799	10123	11319	1110.99	794.749	7768.48	10083.9	1387.16	2522.72	14569.9	26401.5	4234.64		2	22405.5
	DAP5	full length	12122.3	10696.8	11041.8	8161.48	11395.9	6611.65	10401.8	10913.6	14089.3	3637.48	4322.06	9565.18	11478.9	2068.11	2199.7	9154.31	37760.4	2606.36	3396.79	28231.6		3	32485.6
		clevage products (40 KDa)	6149.6	4285.06	3598.48	3705.6	3475.01	4451.35	3457.89	3245.06	7791.69	34112.9	23797.3	4948.28	5804.64	22405.5	32485.6	5730.67	4718.05	21790.9	36526.9	4692.26		4	5730.67
	PABP	full length	10056.4	8335.94	9307.65	8912.94	11796.5	7126.23	8840.94	9864.31	11525.9	1053.99	2919.94	8827.18	12356.2	1555.7	1914.65	8797.38	16385.4	474.163	786.062	16783.1
	PKR		15352.1	12297.2	12059.8	12378.9	11626.9	11263.8	12436.6	12561.6	14955.7	12313.5	12517.1	13977.6	13865	10179.8	11725.4	11775.5	28451.1	23529.2	23729.5	27879.2
	p-PKR	full length	14138.6	11765.9	10894.9	11738.9	10475.9	8977.48	10907.6	11503.2	1588.28	3783.36	2658.23	5462.18	2840.99	9506.77	9717.48	14007.3	4306.6	27186.2	31629.6	42873.8
		cleavage product (40KDa)	10545	7067.89	7506.06	7950.89	8720.96	8143.06	9023.43	10352.9	2182.6	1795.89	1799.65	2755.43	2606.6	11126.6	6792.72	6689.89	1884.23	31594.7	25565.4	11697.9		1	37760.4
	p-eIF2a		10505.4	7896.77	9365.18	9155.18	11662.3	8578.35	8383.31	11667.3	2682.06	7543.48	6592.18	8058.18	3432.65	12618.9	12935.2	12943.5	5609.38	21098.7	26161.4	24060.1		2	2606.36
																								3	3396.79
	Actin		9336.01	7760.35	12155.5	9820.43	7968.89	8261.31	8061.77	9233.18	12153.6	13017.6	13808.8	14634.7	13104.4	12094.5	11679.7	12910.4	29051.4	30476	27258.6	26263.6		4	28231.6
	analysis	normalization to mock of each time point
			2 hpi				4 hpi				6 hpi				8 hpi				10 hpi
	protein		mock	CVB3	3CDcs 2Awt	3CDcs 2Amut	mock	CVB3	3CDcs 2Awt	3CDcs 2Amut	mock	CVB3	3CDcs 2Awt	3CDcs 2Amut	mock	CVB3	3CDcs 2Awt	3CDcs 2Amut	mock	CVB3	3CDcs 2Awt	3CDcs 2Amut
normalized to actin	eIF4G	full length	1.03411	0.846694	0.70409	1.13392	1.15238	0.0474967	0.228551	1.04159	0.582014	0.128287	0.163787	0.57549	0.630726	0.032302	0.0533084	0.449847	1.02671	0.00751247	0.00841436	0.63484
		clevage products (100 KDa)	0.0585872	0.591287	0.221424	0.0505163	0.0721304	1.30165	1.46608	0.110909	0.0719783	0.777641	0.819697	0.0759147	0.0606474	0.642312	0.863368	0.107445	0.0868365	0.478079	0.968556	0.161236
normalized to mock	eIF4G	full length	1	0.818769	0.680868	1.09652	1	0.0412162	0.19833	0.90386	1	0.220419	0.281414	0.98879	1	0.051214	0.0845191	0.713221	1	0.00731705	0.00819548	0.618327
		clevage products (100 KDa)	1	10.0924	3.77939	0.862242	1	18.0458	20.3254	1.53762	1	10.8038	11.3881	1.05469	1	10.5909	14.2359	1.77164	1	5.5055	11.1538	1.85678
% change vs mock	eIF4G	full length	0	-0.181231	-0.319132	0.096524	0	-0.958784	-0.80167	-0.0961403	0	-0.779581	-0.718586	-0.0112101	0	-0.948786	-0.915481	-0.286779	0	-0.992683	-0.991805	-0.381673
		clevage products (100 KDa)	0	9.09242	2.77939	-0.137758	0	17.0458	19.3254	0.537617	0	9.80382	10.3881	0.0546893	0	9.59093	13.2359	0.771638	0	4.5055	10.1538	0.856775
normalized to actin	DAP5	full length	1.29845	1.37839	0.908373	0.831072	1.43005	0.800315	1.29026	1.182	1.15927	0.279428	0.312994	0.653595	0.875955	0.170995	0.188335	0.709063	1.29978	0.0855215	0.124613	1.07493
		clevage products (40 KDa)	0.658696	0.552173	0.296036	0.377336	0.436072	0.53882	0.428925	0.351456	0.641099	2.62052	1.72335	0.338119	0.442953	1.85253	2.78136	0.443879	0.162404	0.715018	1.34001	0.17866
normalized to mock	DAP5	full length	1	1.06157	0.699585	0.640051	1	0.559642	0.902249	0.826544	1	0.241039	0.269993	0.563801	1	0.19521	0.215005	0.809474	1	0.0690236	0.0899565	0.747651
		clevage products (40 KDa)	1	0.696804	0.585156	0.602576	1	1.28096	0.995073	0.933828	1	4.37811	3.05419	0.635071	1	3.85993	5.59648	0.987257	1	4.61862	7.74195	0.994532
% change vs mock	DAP5	full length	0	0.0615666	-0.300415	-0.359949	0	-0.440358	-0.0977509	-0.173456	0	-0.758961	-0.730007	-0.436199	0	-0.80479	-0.784995	-0.190526	0	-0.930976	-0.910043	-0.252349
		clevage products (40 KDa)	0	-0.303196	-0.414844	-0.397424	0	0.280961	-0.00492689	-0.0661724	0	3.37811	2.05419	-0.364929	0	2.85993	4.59648	-0.0127434	0	3.61862	6.74195	-0.00546814
normalized to actin	PABP		1.07716	1.07417	0.765712	0.907592	1.48032	0.862604	1.09665	1.06835	0.948348	0.0809666	0.211456	0.603167	0.942905	0.128628	0.163929	0.681416	0.564016	0.0155586	0.0288372	0.639024
normalized to mock	PABP	full length	1	0.997227	0.710863	0.842581	1	0.582716	0.740822	0.721706	1	0.0853765	0.222972	0.636019	1	0.136417	0.173856	0.722678	1	0.0275853	0.0511282	1.13299
% change vs mock	PABP	full length	0	-0.00277341	-0.289137	-0.157419	0	-0.417284	-0.259178	-0.278294	0	-0.914624	-0.777028	-0.363981	0	-0.863583	-0.826144	-0.277322	0	-0.972415	-0.948872	0.132989
normalized to actin	PKR		1.6444	1.58462	0.992121	1.26052	1.45904	1.36344	1.54266	1.36048	1.23055	0.94591	0.906457	0.955098	1.05804	0.841683	1.00391	0.912091	0.979339	0.772057	0.87053	1.06151
normalized to mock	PKR		1	0.963644	0.603333	0.766556	1	0.934479	1.05732	0.932455	1	0.768686	0.736626	0.776153	1	0.795514	0.94884	0.86206	1	0.788346	0.888896	1.08391
% change vs mock	PKR	full length	0	-0.0363558	-0.396667	-0.233444	0	-0.0655213	0.0573176	-0.0675454	0	-0.231314	-0.263374	-0.223847	0	-0.204486	-0.0511601	-0.13794	0	-0.211654	-0.111104	0.0839073
normalized to actin	p-PKR		1.51442	1.51615	0.89629	1.19535	1.3146	1.08669	1.353	1.24585	0.130684	0.290634	0.192503	0.373235	0.216796	0.786038	0.831996	1.08496	0.148241	0.892053	1.16035	1.63244
normalized to mock	p-PKR		1	1.00115	0.591839	0.789318	1	0.826633	1.02921	0.947706	1	2.22395	1.47305	2.85601	1	3.6257	3.83768	5.00452	1	6.0176	7.82747	11.0121
% change vs mock			0	0.00114801	-0.408161	-0.210682	0	-0.173367	0.0292139	-0.0522943	0	1.22395	0.473047	1.85601	0	2.6257	2.83768	4.00452	0	5.0176	6.82747	10.0121
normalized to actin	p-PKR	cleavage product (40KDa)	1.1295	0.910769	0.617501	0.809628	1.09438	0.985687	1.11929	1.12127	0.179584	0.137959	0.130326	0.18828	0.19891	0.919968	0.581582	0.518177	0.0648587	1.03671	0.937883	0.445402
normalized to mock			1	0.806348	0.546704	0.716803	1	0.900684	1.02276	1.02457	1	0.768214	0.725714	1.04842	1	4.62505	2.92385	2.60509	1	15.9841	14.4604	6.86726
% change vs mock			0	-0.193652	-0.453296	-0.283197	0	-0.0993157	0.0227619	0.0245747	0	-0.231786	-0.274286	0.0484248	0	3.62505	1.92385	1.60509	0	14.9841	13.4604	5.86726
normalized to actin	p-eIF2a		1.12526	1.01758	0.770445	0.932259	1.46348	1.03838	1.03988	1.26363	0.22068	0.579483	0.477391	0.550621	0.261946	1.04335	1.10749	1.00256	0.193085	0.692306	0.959746	0.9161
normalized to mock	p-eIF2a		1	0.904306	0.684683	0.828485	1	0.709527	0.710556	0.863441	1	2.6259	2.16328	2.49512	1	3.98309	4.22794	3.82736	1	3.5855	4.97059	4.74455
% change vs mock			0	-0.0956935	-0.315317	-0.171515	0	-0.290473	-0.289444	-0.136559	0	1.6259	1.16328	1.49512	0	2.98309	3.22794	2.82736	0	2.5855	3.97059	3.74455
	Fig. 4d (SGs) CA-531-27		Area measurements under the picks corresponding of each band
			6 hpi				8 hpi				10 hpi				12 hpi				16 hpi
	protein		mock	CVB3	3CDcs 2Awt	3CDcs 2Amut	mock	CVB3	3CDcs 2Awt	3CDcs 2Amut	mock	CVB3	3CDcs 2Awt	3CDcs 2Amut	mock	CVB3	3CDcs 2Awt	3CDcs 2Amut	mock	CVB3	3CDcs 2Awt	3CDcs 2Amut
	G3BP1	full length	10907.3	14526.8	12129.8	12433.3	12527.2	8548.18	11702.6	13051.9	13381.4	9918.48	8822.72	13594.4	17779.2	9100.55	9621.5	15094.9	25272.5	9750.38	14372.4	17521.3
		clevage products (50 KDa)	2611.7	4685.06	5521.6	3957.53	3980.53	7957.84	10938.8	4994.48	4082.36	13350.3	11979.1	7796.55	5590.06	18087.7	19383.6	19348	12675.2	16593.6	15762.7	22237.8
	2C		1522.28	9232.65	10507.9	3813.41	1474.21	10751.1	10878.8	5430.53	1155.92	9589.94	9449.94	6067.06	810.87	15190.3	15131.7	10421.3	2809.48	16923.9	16463.2	7978.91
	2BC		2060.28	8461.23	11434.8	2958.58	2064.99	12071.2	11511.6	3884.82	1866.7	11932.8	11390.9	3952.48	1535.63	18503.5	18676	7292.38	2839.53	19045.4	16303.9	7983.86
	Actin		10643	11591.2	12891.4	9924.94	10968.4	12051.3	11796.4	11224.3	11315.6	11526.6	12053.9	12120.7	19667.4	17058.6	18028.9	19470.8	17169.6	15571.6	16924.9	20300.8
	analysis	normalization to mock of each time point
			2 hpi				4 hpi				6 hpi				8 hpi				10 hpi
	protein		mock	CVB3	3CDcs 2Awt	3CDcs 2Amut	mock	CVB3	3CDcs 2Awt	3CDcs 2Amut	mock	CVB3	3CDcs 2Awt	3CDcs 2Amut	mock	CVB3	3CDcs 2Awt	3CDcs 2Amut	mock	CVB3	3CDcs 2Awt	3CDcs 2Amut
normalized to actin	G3BP1	full length	1.02483	1.25327	0.940923	1.25273	1.14211	0.709316	0.992046	1.16282	1.18256	0.860486	0.73194	1.12159	0.90399	0.533488	0.533672	0.775256	1.47193	0.626165	0.849191	0.863083
normalized to actin		clevage products (50 KDa)	0.245391	0.404192	0.428316	0.398746	0.362908	0.66033	0.927295	0.44497	0.360772	1.15822	0.993798	0.643241	0.284229	1.06033	1.07514	0.993692	0.738237	1.06564	0.931336	1.09541
normalized to mock	G3BP1	full length	1	1.2229	0.918124	1.22237	1	0.621056	0.868606	1.01813	1	0.727648	0.618946	0.94844	1	0.590149	0.590352	0.857593	1	0.425403	0.576922	0.58636
normalized to mock		clevage products (50 KDa)	1	1.64713	1.74544	1.62494	1	1.81955	2.55518	1.22612	1	3.21038	2.75464	1.78296	1	3.73054	3.78266	3.49609	1	1.44349	1.26157	1.48383
% change vs mock	G3BP1	full length	0	0.222899	-0.0818762	0.222374	0	-0.378944	-0.131394	0.0181337	0	-0.272352	-0.381054	-0.0515599	0	-0.409851	-0.409648	-0.142407	0	-0.574597	-0.423078	-0.41364
% change vs mock		clevage products (50 KDa)	0	0.647135	0.745442	0.624941	0	0.819554	1.55518	0.226124	0	2.21038	1.75464	0.782956	0	2.73054	2.78266	2.49609	0	0.443488	0.261569	0.483826
normalized to actin	2C		0.143031	0.796523	0.815111	0.384225	0.134405	0.892108	0.922213	0.483819	0.102153	0.831984	0.783974	0.500553	0.041229	0.890481	0.839303	0.535224	0.163631	1.08685	0.97272	0.393034
normalized to mock	2C		1	5.56887	5.69883	2.6863	1	6.63745	6.86144	3.5997	1	8.1445	7.67453	4.90004	1	21.5984	20.3571	12.9817	1	6.64205	5.94459	2.84
% change vs mock	2C		0	4.56887	4.69883	1.6863	0	5.63745	5.86144	2.5997	0	7.1445	6.67453	3.90004	0	20.5984	19.3571	11.9817	0	5.64205	4.94459	1.84
normalized to actin	2BC		0.193581	0.729972	0.887006	0.298095	0.188267	1.00165	0.975859	0.346108	0.164967	1.03524	0.945001	0.326093	0.0780796	1.0847	1.0359	0.374529	0.165381	1.22309	0.963308	0.393278
normalized to mock	2BC		1	3.77089	4.58209	1.5399	1	5.32037	5.18338	1.83839	1	6.27543	5.72843	1.97672	1	13.8923	13.2672	4.79675	1	7.39558	5.82477	2.81169
% change vs mock	2BC		0	2.77089	3.58209	0.5399	0	4.32037	4.18338	0.83839	0	5.27543	4.72843	0.976717	0	12.8923	12.2672	3.79675	0	6.39558	4.82477	1.81169
	Fig. 5 (IFN) CA-531-10		Area measurements under the picks corresponding of each band
			2 hpi				4 hpi				6 hpi				8 hpi				10 hpi
	protein		mock	CVB3	3CDcs 2Awt	3CDcs 2Amut	mock	CVB3	3CDcs 2Awt	3CDcs 2Amut	mock	CVB3	3CDcs 2Awt	3CDcs 2Amut	mock	CVB3	3CDcs 2Awt	3CDcs 2Amut	mock	CVB3	3CDcs 2Awt	3CDcs 2Amut
	MDA5	full length	7595.31	5753.94	6755.01	7399.48	9179.31	4816.65	8817.01	9008.6	7910.18	4684.06	5607.06	8569.55	8592.48	2203.11	2740.65	6932.06	25068.2	5350.98	6382.1	17750.7
		clevage products (100 KDa)	12007.6	5431.53	5110.77	5338.89	6502.77	4688.11	6421.48	7191.48	11567.6	6972.06	7251.18	5986.72	5708.48	5358.35	5166.94	5237.35	13710.2	16836	15082.3	10377
	RIG-I	full length	11687.9	10167.9	10644	10240.5	10676.1	8923.06	9258.65	10942.6	13611.2	7350.18	8917.06	10263.3	10833.9	3649.94	5008.77	10028.9	27708.7	4245.03	6048.28	18854.7
		clevage products (60 KDa)	13024.4	10370.2	10595	9843.77	11420.4	9005.48	9609.06	10120.3	5276.6	8349.77	6729.18	3344.18	2925.82	10997.2	11842.2	4754.77	7045.08	19577	18200.1	12799.2
		clevage products (55 KDa)	13550.4	10626.4	10993.6	10644.8	11448.3	9401.18	10814.5	10705.6	13886.6	9015.77	8917.89	8835.31	7766.48	8341.31	8077.01	8572.35	11988.2	21343.7	22233.2	12388.5
	MAVS	full length	10178	10486.1	11322.3	11070.2	11260.5	9255.31	10724.3	11157.1	10948	5235.48	6551.48	10566	11788.5	2165.7	2806.36	10413.2	26810.2	2648.89	3570.98	21790.5
		clevage products (35 KDa)	7920.18	6016.35	5399.6	6392.31	8162.01	7497.89	8545.77	8609.13	1142.11	4818.35	5147.48	1431.77	1615.06	6967.6	8085.77	1080.94	2087.89	7195.47	10686.3	1160.82
	IRF-3		4433.43	5635.6	5567.06	5314.18	7037.6	6956.31	8204.89	8109.18	9889.01	5626.06	8082.48	8416.31	9018.01	5912.35	5709.94	7526.48	21085	21585.9	23570.1	24217.8
	p-IRF3		4820.01	6129.06	6175.6	5756.48	7617.13	7306.06	8768.5	8770.84	189.607	71.899	404.456	1238.65	954.648	1643.06	2234.94	10603.8	1115.94	3008.98	2642.93	23970.3
	Actin		9336.01	7760.35	12155.5	9820.43	7968.89	8261.31	8061.77	9233.18	12153.6	13017.6	13808.8	14634.7	13104.4	12094.5	11679.7	12910.4	29051.4	30476	27258.6	26263.6
			2 hpi				4 hpi				6 hpi				8 hpi				10 hpi
	protein		mock	CVB3	3CDcs 2Awt	3CDcs 2Amut	mock	CVB3	3CDcs 2Awt	3CDcs 2Amut	mock	CVB3	3CDcs 2Awt	3CDcs 2Amut	mock	CVB3	3CDcs 2Awt	3CDcs 2Amut	mock	CVB3	3CDcs 2Awt	3CDcs 2Amut
normalized to actin	MDA5	full length	0.813549	0.741453	0.555714	0.753478	1.15189	0.583037	1.09368	0.975676	0.650849	0.359825	0.406051	0.585563	0.655693	0.182158	0.23465	0.536935	0.862894	0.17558	0.234131	0.675864
normalized to actin		clevage products (100 KDa)	1.28616	0.699907	0.420448	0.543652	0.816019	0.567479	0.796534	0.778873	0.951784	0.535587	0.525114	0.409076	0.435614	0.443039	0.442386	0.405669	0.471929	0.552435	0.553303	0.395107
normalized to mock	MDA5	full length	1	0.911381	0.683074	0.926162	1	0.506156	0.949465	0.84702	1	0.552856	0.623879	0.899691	1	0.277809	0.357866	0.818882	1	0.203478	0.271333	0.783253
normalized to mock		clevage products (100 KDa)	1	0.544182	0.3269	0.422692	1	0.695423	0.976122	0.954478	1	0.56272	0.551716	0.4298	1	1.01704	1.01554	0.931256	1	1.17059	1.17243	0.837218
% change vs mock	MDA5	full length	0	-0.0886189	-0.316926	-0.0738382	0	-0.493844	-0.0505347	-0.15298	0	-0.447144	-0.376121	-0.100309	0	-0.722191	-0.642134	-0.181118	0	-0.796522	-0.728667	-0.216747
% change vs mock		clevage products (100 KDa)	0	-0.455818	-0.6731	-0.577308	0	-0.304577	-0.0238782	-0.0455216	0	-0.43728	-0.448284	-0.5702	0	0.0170436	0.0155443	-0.0687438	0	0.170589	0.17243	-0.162782
normalized to actin	RIG-I	full length	1.25191	1.31024	0.875651	1.04277	1.33972	1.0801	1.14846	1.18514	1.11993	0.564634	0.645754	0.701298	0.826735	0.301784	0.428843	0.776806	0.953782	0.139291	0.221885	0.717902
normalized to actin		clevage products (60 KDa)	1.39507	1.3363	0.871619	1.00238	1.43313	1.09008	1.19193	1.09608	0.434158	0.641422	0.487312	0.22851	0.22327	0.909268	1.01391	0.368289	0.242504	0.642373	0.667683	0.487337
normalized to actin		clevage products (55 KDa)	1.45141	1.36931	0.90441	1.08394	1.43662	1.13798	1.34145	1.15947	1.14259	0.692583	0.645814	0.603722	0.592661	0.689675	0.691542	0.663987	0.412654	0.700345	0.815638	0.471697
normalized to mock	RIG-I	full length	1	1.04659	0.699449	0.832943	1	0.806217	0.857243	0.884618	1	0.504171	0.576604	0.626201	1	0.365031	0.518719	0.939606	1	0.146041	0.232637	0.75269
normalized to mock		clevage products (60 KDa)	1	0.957872	0.624784	0.718512	1	0.76063	0.831699	0.764817	1	1.47739	1.12243	0.52633	1	4.07251	4.54119	1.64953	1	2.64891	2.75328	2.0096
normalized to mock		clevage products (55 KDa)	1	0.943433	0.623123	0.746817	1	0.792119	0.933753	0.807079	1	0.606154	0.565221	0.528382	1	1.16369	1.16684	1.12035	1	1.69717	1.97657	1.14308
% change vs mock	RIG-I	full length	0	0.0465851	-0.300551	-0.167057	0	-0.193783	-0.142757	-0.115382	0	-0.495829	-0.423396	-0.373799	0	-0.634969	-0.481281	-0.0603938	0	-0.853959	-0.767363	-0.24731
% change vs mock		clevage products (60 KDa)	0	-0.0421276	-0.375216	-0.281488	0	-0.23937	-0.168301	-0.235183	0	0.477394	0.122432	-0.47367	0	3.07251	3.54119	0.649527	0	1.64891	1.75328	1.0096
% change vs mock		clevage products (55 KDa)	0	-0.0565667	-0.376877	-0.253183	0	-0.207881	-0.0662474	-0.192921	0	-0.393846	-0.434779	-0.471618	0	0.163693	0.166843	0.120349	0	0.69717	0.976566	0.143079
normalized to actin	MAVS	full length	1.09019	1.35123	0.931452	1.12726	1.41305	1.12032	1.33027	1.20837	0.9008	0.402185	0.474443	0.721983	0.89958	0.179064	0.240276	0.806572	0.922857	0.0869173	0.131004	0.829685
normalized to actin		clevage products (35 KDa)	0.848348	0.775268	0.444209	0.650919	1.02423	0.907592	1.06004	0.932412	0.0939729	0.370142	0.372769	0.0978338	0.123246	0.576094	0.692291	0.0837262	0.0718689	0.236103	0.392033	0.0441987
normalized to mock	MAVS	full length	1	1.23945	0.854395	1.03401	1	0.792836	0.941412	0.855144	1	0.446475	0.526691	0.80149	1	0.199053	0.267098	0.896609	1	0.0941829	0.141955	0.89904
normalized to mock		clevage products (35 KDa)	1	0.913856	0.523616	0.767279	1	0.886117	1.03495	0.91035	1	3.93881	3.96677	1.04109	1	4.67436	5.61717	0.679345	1	3.28518	5.45484	0.614991
% change vs mock	MAVS	full length	0	0.239451	-0.145605	0.0340058	0	-0.207164	-0.0585877	-0.144856	0	-0.553525	-0.473309	-0.19851	0	-0.800947	-0.732902	-0.103391	0	-0.905817	-0.858045	-0.10096
% change vs mock		clevage products (35 KDa)	0	-0.0861435	-0.476384	-0.232721	0	-0.113883	0.034955	-0.0896495	0	2.93881	2.96677	0.0410856	0	3.67436	4.61717	-0.320655	0	2.28518	4.45484	-0.385009
normalized to actin	IRF-3		0.474874	0.726204	0.457985	0.541136	0.883134	0.842035	1.01775	0.878265	0.813666	0.432189	0.585315	0.575092	0.688165	0.488845	0.488877	0.582977	0.725782	0.708293	0.864685	0.922105
normalized to mock	IRF-3		1	1.52926	0.964436	1.13954	1	0.953462	1.15243	0.994487	1	0.531163	0.719355	0.706791	1	0.710359	0.710406	0.847146	1	0.975903	1.19138	1.2705
% change vs mock	IRF-3		0	0.529257	-0.0355639	0.139536	0	-0.046538	0.152433	-0.00551303	0	-0.468837	-0.280645	-0.293209	0	-0.289641	-0.289594	-0.152854	0	-0.0240968	0.191384	0.270499
normalized to actin	p-IRF3		0.516282	0.789791	0.508048	0.586174	0.955859	0.884371	1.08766	0.949926	0.0156008	0.00552322	0.0292898	0.0846376	0.0728493	0.135851	0.191352	0.821339	0.0384127	0.0987329	0.0969576	0.912679
normalized to mock	p-IRF3		1	1.52977	0.984051	1.13538	1	0.925211	1.13789	0.993793	1	0.354033	1.87745	5.4252	1	1.86483	2.62669	11.2745	1	2.57032	2.5241	23.7598
% change vs mock	p-IRF3		0	0.529768	-0.0159487	0.135376	0	-0.0747886	0.137892	-0.00620676	0	-0.645967	0.877451	4.4252	0	0.864829	1.62669	10.2745	0	1.57032	1.5241	22.7598
	Fig. S2a (CA-531-27)		Area measurements under the picks corresponding of each band
			6 hpi				8 hpi				10 hpi				12 hpi				16 hpi
	protein		mock	CVB3	3CDcs 2Awt	3CDcs 2Amut	mock	CVB3	3CDcs 2Awt	3CDcs 2Amut	mock	CVB3	3CDcs 2Awt	3CDcs 2Amut	mock	CVB3	3CDcs 2Awt	3CDcs 2Amut	mock	CVB3	3CDcs 2Awt	3CDcs 2Amut
	PABP	full length	10907.3	14526.8	12129.8	12433.3	12527.2	8548.18	11702.6	13051.9	13381.4	9918.48	8822.72	13594.4	18816	601.799	503.385	18846.7	18689.3	1967.7	2885.53	21775.1
	Actin		10643	11591.2	12891.4	9924.94	10968.4	12051.3	11796.4	11224.3	11315.6	11526.6	12053.9	12120.7	19667.4	17058.6	18028.9	19470.8	17169.6	15571.6	16924.9	20300.8
			6 hpi				8 hpi				10 hpi				12 hpi				16 hpi
	protein		mock	CVB3	3CDcs 2Awt	3CDcs 2Amut	mock	CVB3	3CDcs 2Awt	3CDcs 2Amut	mock	CVB3	3CDcs 2Awt	3CDcs 2Amut	mock	CVB3	3CDcs 2Awt	3CDcs 2Amut	mock	CVB3	3CDcs 2Awt	3CDcs 2Amut
normalized to actin	PABP		1.02483	1.25327	0.940923	1.25273	1.14211	0.709316	0.992046	1.16282	1.18256	0.860486	0.73194	1.12159	0.956707	0.0352784	0.0279211	0.967948	1.08851	0.126365	0.17049	1.07262
normalized to mock			1	1.2229	0.918124	1.22237	1	0.621056	0.868606	1.01813	1	0.727648	0.618946	0.94844	1	0.0368748	0.0291846	1.01175	1	0.11609	0.156627	0.9854
% change vs mock			0	0.222899	-0.0818762	0.222374	0	-0.378944	-0.131394	0.0181337	0	-0.272352	-0.381054	-0.0515599	0	-0.963125	-0.970815	0.0117501	0	-0.88391	-0.843373	-0.0145995
	Fig. S3 (CA-531-27)		Area measurements under the picks corresponding of each band
			6 hpi				8 hpi				10 hpi				12 hpi				16 hpi
	protein		mock	CVB3	3CDcs 2Awt	3CDcs 2Amut	mock	CVB3	3CDcs 2Awt	3CDcs 2Amut	mock	CVB3	3CDcs 2Awt	3CDcs 2Amut	mock	CVB3	3CDcs 2Awt	3CDcs 2Amut	mock	CVB3	3CDcs 2Awt	3CDcs 2Amut
	Cas-7	full length	29318167	23989723	44573823	37689087	6500.23	9179.01	9304.48	12750.9	11097.7	4986.6	4373.31	7507.18	9949.31	2133.77	2852.72	7579.48	44038.9	13275.2	10321.1	14733.6
		cleavage product (30 Kda)					5278.11	7366.18	7101.31	6225.18	4246.35	5736.01	6139.6	2046.65	2971.3	3957.38	6375.26	2737.48	29312.7	24625.8	23280.8	133216
		cleavage product (10KDa)					4502.99	5500.01	4639.08	3514.3	2208.36	4044.82	6249.26	2448.48	2583.11	4826.43	3790.84	1135.99	5833.73	18040.4	12522.9	23714.5
	PARP	full length	10890.2	11000.3	11721.9	14117.6	14602.7	11756.6	9966.06	10941.3	10565	6854.77	6094.53	9049.06	12724.8	5173.06	4148.41	11166.2	39976.9	17220.2	21774.3	34114.8
		cleavage product	10425.5	11473.6	10788.2	9288.06	6453.31	11315.4	11458.6	9463.48	6773.18	13824.3	12736.7	7903.18	8170.65	11665.6	13038.3	9405.89	16782	31297	36592.6	44275.9
	Actin		10643	11591.2	12891.4	9924.94	10968.4	12051.3	11796.4	11224.3	11315.6	11526.6	12053.9	12120.7	19667.4	17058.6	18028.9	19470.8	17169.6	15571.6	16924.9	20300.8
			6 hpi				8 hpi				10 hpi				12 hpi				16 hpi
	protein		mock	CVB3	3CDcs 2Awt	3CDcs 2Amut	mock	CVB3	3CDcs 2Awt	3CDcs 2Amut	mock	CVB3	3CDcs 2Awt	3CDcs 2Amut	mock	CVB3	3CDcs 2Awt	3CDcs 2Amut	mock	CVB3	3CDcs 2Awt	3CDcs 2Amut
normalized to actin	Cas-7	full length
normalized to actin		cleavage product (30 Kda)
normalized to actin		cleavage product (10KDa)
normalized to mock	Cas-7	full length
normalized to mock		cleavage product (30 Kda)
normalized to mock		cleavage product (10KDa)
% change vs mock	Cas-7	full length
% change vs mock		cleavage product (30 Kda)
% change vs mock		cleavage product (10KDa)
normalized to actin	PARP	full length	1.02322	0.949023	0.909278	1.42244	1.33134	0.975546	0.844837	0.974787	0.933668	0.594692	0.505607	0.746578	0.647	0.303253	0.230098	0.573483	2.32836	1.10587	1.28653	1.68046
normalized to actin		cleavage product	0.979561	0.989856	0.83685	0.93583	0.588353	0.938938	0.971366	0.843124	0.598571	1.19934	1.05665	0.652039	0.41544	0.683856	0.723191	0.483076	0.977427	2.00988	2.16206	2.18099
normalized to mock	PARP	full length	1	0.927484	0.88864	1.39015	1	0.732754	0.634576	0.732184	1	0.636941	0.541527	0.799618	1	0.468706	0.355638	0.886373	1	0.474958	0.552546	0.721737
normalized to mock		cleavage product	1	1.01051	0.854311	0.955357	1	1.59588	1.65099	1.43302	1	2.00367	1.76529	1.08933	1	1.6461	1.74078	1.16281	1	2.0563	2.21199	2.23136
% change vs mock	PARP	full length	0	-0.0725164	-0.11136	0.390152	0	-0.267246	-0.365424	-0.267816	0	-0.363059	-0.458473	-0.200382	0	-0.531294	-0.644362	-0.113627	0	-0.525042	-0.447454	-0.278263
% change vs mock		cleavage product	0	0.0105096	-0.145689	-0.0446428	0	0.595875	0.650992	0.433024	0	1.00367	0.765285	0.0893272	0	0.646099	0.740782	0.162806	0	1.0563	1.21199	1.23136
	Fig. S3 (CA-531-27)		Area measurements under the picks corresponding of each band
			6 hpi				8 hpi				10 hpi				12 hpi				16 hpi
	protein		mock	CVB3	3CDcs 2Awt	3CDcs 2Amut	mock	CVB3	3CDcs 2Awt	3CDcs 2Amut	mock	CVB3	3CDcs 2Awt	3CDcs 2Amut	mock	CVB3	3CDcs 2Awt	3CDcs 2Amut	mock	CVB3	3CDcs 2Awt	3CDcs 2Amut
	MAVS	full length	10798.2	9529.35	9035.89	11572.2	11444.9	7370.06	5595.06	10230.9	11139	4931.6	4572.65	12906.6	20787.9	5326.18	4143.89	20703	19251	9275.55	6711.48	11049.4
		cleavage product (55 Kda)	9756.41	4906.31	4499.94	6186.6	5522.35	4597.43	4030.48	6053.77	5191.89	3495.18	3390.48	8763.31	6800.01	2214.94	2146.94	16013.2	10512	6252.13	5205.43	19554
		cleavage product (30KDa)	5552.06	6649.6	8281.89	10685.8	8276.77	11269.6	13829	6185.18	7056.01	10398	9984.89	1559.99	4527.6	8654.03	9121.67	5749.45	17600.7	18372.2	12381.6	5547.91
	Actin		10643	11591.2	12891.4	9924.94	10968.4	12051.3	11796.4	11224.3	11315.6	11526.6	12053.9	12120.7	19667.4	17058.6	18028.9	19470.8	17169.6	15571.6	16924.9	20300.8
			6 hpi				8 hpi				10 hpi				12 hpi				16 hpi
	protein		mock	CVB3	3CDcs 2Awt	3CDcs 2Amut	mock	CVB3	3CDcs 2Awt	3CDcs 2Amut	mock	CVB3	3CDcs 2Awt	3CDcs 2Amut	mock	CVB3	3CDcs 2Awt	3CDcs 2Amut	mock	CVB3	3CDcs 2Awt	3CDcs 2Amut
normalized to actin	MAVS	full length	1.01458	0.822121	0.700923	1.16597	1.04344	0.611557	0.474301	0.911494	0.984394	0.427845	0.37935	1.06484	1.05697	0.312229	0.229848	1.06328	1.12123	0.595672	0.396545	0.544282
normalized to actin		cleavage product (55 Kda)	0.916696	0.423279	0.349065	0.623339	0.503477	0.381488	0.341669	0.539345	0.458826	0.303228	0.281277	0.723002	0.34575	0.129843	0.119084	0.822418	0.612245	0.40151	0.307561	0.963212
normalized to actin		cleavage product (30KDa)	0.521663	0.573677	0.642434	1.07666	0.7546	0.935135	1.17231	0.551053	0.623565	0.902089	0.828354	0.128704	0.230208	0.507313	0.505948	0.295285	1.02511	1.17985	0.731561	0.273285
normalized to mock	MAVS	full length	1	0.810307	0.69085	1.14921	1	0.586097	0.454556	0.873548	1	0.434628	0.385364	1.08172	1	0.2954	0.217459	1.00597	1	0.531268	0.353671	0.485435
normalized to mock		cleavage product (55 Kda)	1	0.461744	0.380786	0.679984	1	0.757706	0.678619	1.07124	1	0.660877	0.613035	1.57577	1	0.375541	0.344421	2.37865	1	0.655799	0.502349	1.57325
normalized to mock		cleavage product (30KDa)	1	1.09971	1.23151	2.0639	1	1.23925	1.55355	0.730258	1	1.44666	1.32842	0.206401	1	2.20372	2.19779	1.28269	1	1.15095	0.713642	0.266591
% change vs mock	MAVS	full length	0	-0.189693	-0.30915	0.149215	0	-0.413903	-0.545444	-0.126452	0	-0.565372	-0.614636	0.0817185	0	-0.7046	-0.782541	0.00597124	0	-0.468732	-0.646329	-0.514565
% change vs mock		cleavage product (55 Kda)	0	0.0997091	0.231512	1.0639	0	0.239247	0.553546	-0.269742	0	0.446663	0.328417	-0.793599	0	1.20372	1.19779	0.282691	0	0.150953	-0.286358	-0.733409
% change vs mock		cleavage product (30KDa)	0	0.0997091	0.231512	1.0639	0	0.239247	0.553546	-0.269742	0	0.446663	0.328417	-0.793599	0	1.20372	1.19779	0.282691	0	0.150953	-0.286358	-0.733409
